# Supplementary material for: Profile Distributions of Potentially Toxic Metal(loid)s in Soils of the Middle Odra Floodplain (SW Poland)
Source: Int J Environ Res Public Health. 2023 Feb 26;20(5):4196. doi: 10.3390/ijerph20054196 (PMC10001738; doi:10.3390/ijerph20054196)
Supplement: Supplementary file 1 [file ijerph-20-04196-s001.zip]

Archive with 1 entries (1 files):
- ijerph-2224936-supplementary.pdf
